# Supplementary material for: Exploring transcriptomic and genomic differences between susceptible and resistant fetal pigs to maternal PRRSV infection at late gestation
Source: Vet Res. 2025 Nov 3;56:208. doi: 10.1186/s13567-025-01621-w (PMC12584525; doi:10.1186/s13567-025-01621-w)
Supplement: Supplementary file 3 — Additional file 3. Complete gene lists for top 20 hallmark gene sets and REACTOME and KEGG pathways significantly associated with variability in fetal thymic transcriptome. [file 13567_2025_1621_MOESM3_ESM.xlsx]

## Sheet: hallmark gene sets (H)
pathway	pctVar	pval	padj	log2err	size	gene_symbol
HALLMARK_MYOGENESIS	1.5095	1.34e-82	3.89e-81	2.00359	190	ABLIM1, ACHE, ACSL1, ACTA1, ACTC1, ACTN2, ACTN3, ADAM12, ADCY9, AEBP1, AGL, AGRN, AK1, AKT2, ANKRD2, APLNR, APOD, APP, ATP2A1, ATP6AP1, BAG1, BDKRB2, BHLHE40, BIN1, CACNA1H, CACNG1, CAMK2B, CASQ1, CASQ2, LOC100511343, CDH13, CDKN1A, CFD, CHRNA1, CHRNB1, FGF11, CKB, CKM, CKMT2, CLU, CNN3, COL15A1, COL1A1, COL3A1, COL4A2, COL6A2, COL6A3, COX6A2, COX7A1, CRAT, CRYAB, CSRP3, CTF1, DAPK2, DENND2B, DES…
HALLMARK_INTERFERON_GAMMA_RESPONSE	1.02238	5.94e-61	8.62e-60	1.72123	183	ADAR, ARID5B, ARL4A, AUTS2, B2M, BANK1, BATF2, BPGM, BST2, BTG1, C1R, CASP1, CASP3, LOC100522887, CASP7, CASP8, CCL2, CCL5, CD274, CD38, CD40, CD69, CD74, CD86, CDKN1A, CFB, CFH, CIITA, CMKLR1, CMPK2, CSF2RB, CXCL10, CXCL11, CXCL9, RIGI, DDX60, DHX58, EIF2AK2, EIF4E3, EPSTI1, FAS, FCGR1A, FGL2, LOC102161784, GCH1, GPR18, GZMA, HELZ2, HERC6, HIF1A, SLA-3, SLA-8, SLA-3, SLA-DMA, SLA-DQA1, SLA-DRB1,…
HALLMARK_INTERFERON_ALPHA_RESPONSE	0.949443	1.11e-46	1.07e-45	1.50054	88	ADAR, B2M, BATF2, BST2, CASP1, CASP8, CCRL2, CD47, CD74, CMPK2, CNP, CSF1, CXCL10, CXCL11, DDX60, DHX58, EIF2AK2, ELF1, EPSTI1, GBP2, GMPR, HELZ2, HERC6, SLA-3, IFI30, IFI35, IFI44, IFI44L, IFIH1, IFIT2, IFIT3, LOC100519082, LOC102161418, IFITM3, LOC100519082, LOC100626247, IFITM3, LOC100519082, LOC100626247, IL15, IL4R, IL7, IRF1, IRF2, IRF7, IRF9, ISG15, ISG20, LAP3, LGALS3BP, LY6E, MOV10, MVB1…
HALLMARK_E2F_TARGETS	0.382722	2.07e-27	1.5e-26	1.14821	199	AK2, ANP32E, ASF1A, ASF1B, ATAD2, AURKA, AURKB, BARD1, BIRC5, BRCA1, BRCA2, BRMS1L, BUB1B, CBX5, CCNB2, CCNE1, CCP110, CDC20, CDC25A, CDC25B, CDCA3, CDCA8, CDK1, CDK4, CDKN1A, CDKN1B, CDKN2A, CDKN2C, CDKN3, CENPE, CENPM, CHEK1, CHEK2, CIT, CKS1B, CKS2, CNOT9, CSE1L, CTCF, CTPS1, DCLRE1B, DCTPP1, DDX39A, DEK, DEPDC1, DIAPH3, DLGAP5, DNMT1, DONSON, DSCC1, DUT, E2F8, EED, EIF2S1, ESPL1, EXOSC8, EZH2…
HALLMARK_INFLAMMATORY_RESPONSE	0.320648	2.58e-24	1.5e-23	1.07491	186	ABCA1, ABI1, ACVR1B, ACVR2A, ADGRE1, ADM, ADORA2B, ADRM1, AHR, APLNR, AQP9, ATP2A2, ATP2B1, ATP2C1, AXL, BEST1, BST2, BTG2, C5AR1, CALCRL, CCL17, CCL2, CCL20, CCL22, CCL24, CCL5, CCR7, CCRL2, CD14, CD40, CD48, CD55, CD69, CD70, CD82, CDKN1A, CHST2, CLEC5A, CMKLR1, CSF1, CSF3, CSF3R, CX3CL1, CXCL10, CXCL11, AMCF-II, CXCL8, CXCL9, CXCR6, GP91-PHOX, DCBLD2, EBI3, EDN1, EIF2AK2, EMP3, EREG, F3, FFAR2…
HALLMARK_EPITHELIAL_MESENCHYMAL_TRANSITION	0.325819	6.76e-24	3.27e-23	1.068	188	ABI3BP, ACTA2, ADAM12, ANPEP, APLP1, AREG, BASP1, BGN, BMP1, CADM1, CALD1, CALU, CAP2, CAPG, CCN1, CCN2, CD44, CD59, CDH11, CDH2, CDH6, COL11A1, COL12A1, COL16A1, COL1A1, COL1A2, COL3A1, COL4A2, COL5A1, COL5A2, COL5A3, COL6A2, COL6A3, COL7A1, COL8A2, COLGALT1, NIBAN3, COMP, COPA, CRLF1, CTHRC1, CXCL12, AMCF-II, CXCL8, DAB2, DCN, DPYSL3, DST, ECM1, ECM2, EDIL3, EFEMP2, ELN, EMP3, ENO2, FAP, FAS, F…
HALLMARK_G2M_CHECKPOINT	0.286463	1.5e-22	6.23e-22	1.03989	194	ABL1, AMD1, ARID4A, ATF5, ATRX, AURKA, AURKB, BARD1, BCL3, BIRC5, BRCA2, BUB1, BUB3, CASP8AP2, CBX1, CCNA2, CCNB2, CCND1, CCNF, CCNT1, CDC20, CDC25A, CDC25B, CDC27, CDC45, CDC6, CDC7, CDK1, CDK4, CDKN1B, CDKN2C, CDKN3, CENPA, CENPE, CENPF, CHAF1A, CHEK1, CHMP1A, CKS1B, CKS2, CTCF, CUL1, CUL3, CUL4A, CUL5, DBF4, DDX39A, DKC1, DMD, DR1, DTYMK, E2F1, E2F2, E2F3, E2F4, EFNA5, EGF, ESPL1, EWSR1, EXO1,…
HALLMARK_TNFA_SIGNALING_VIA_NFKB	0.290408	1.53e-21	5.56e-21	1.011	189	ABCA1, ACKR3, AREG, ATF3, ATP2B1, B4GALT1, B4GALT5, BCL2A1, BCL3, BCL6, BHLHE40, BIRC3, BIRC3, BMP2, BTG1, BTG2, BTG3, CCL2, CCL20, CCL4, CCL5, CCN1, CCND1, CCNL1, CCRL2, CD44, CD69, CD80, CD83, CDKN1A, CEBPB, CEBPD, CFLAR, CLCF1, CSF1, CXCL10, CXCL11, AMCF-II, RIGI, DENND5A, DNAJB4, DRAM1, DUSP1, DUSP2, DUSP4, DUSP5, EDN1, EFNA1, EGR1, EGR2, EGR3, EHD1, EIF1, ETS2, F2RL1, F3, FJX1, FOS, FOSB, FO…
HALLMARK_COMPLEMENT	0.22049	3.29e-17	1.06e-16	0.902622	186	ACTN2, ADAM9, ADRA2B, AKAP10, ANG, ANXA5, APOA4, ATOX1, BRPF3, C1QA, C1QC, C1R, C2, C3, C9, CA2, CALM1, CALM3, CASP1, CASP10, CASP3, LOC100522887, LOC100522887, CASP7, CASP9, CBLB, CCL5, LOC100511343, CD40LG, CD55, CD59, CDA, CDH13, CDK5R1, CEBPB, CFB, CFH, CLU, COL4A2, CP, CPM, CPQ, NA, NA, CSRP1, CTSB, CTSC, CTSD, CTSH, CTSL, CTSO, CTSS, CTSV, DGKG, DGKH, DOCK10, DOCK4, DOCK9, DPP4, DUSP5, DUSP…
HALLMARK_ALLOGRAFT_REJECTION	0.213356	1.48e-16	4.3e-16	0.886059	191	AARS1, ABCE1, ABI1, ACHE, ACVR2A, AKT1, APBB1, B2M, BCAT1, BCL10, BCL3, BRCA1, C2, CAPG, CCL11, CCL19, CCL2, CCL22, CCL4, CCL5, CCND2, CCND3, CCR1, CCR2, CCR5, CD1D, PCD1B, CD2, CD247, CD28, CD3D, CD3E, CD3G, CD4, CD40, CD40LG, CD47, CD7, CD74, CD79A, CD80, CD86, CD8A, CD8B, CD96, CDKN2A, CFP, CRTAM, CSF1, CSK, CTSS, CXCL13, CXCL9, CXCR3, DARS1, DEGS1, DYRK3, EGFR, EIF3A, EIF3D, EIF3J, EIF4G3, EI…
HALLMARK_KRAS_SIGNALING_UP	0.162607	1.24e-12	3.26e-12	0.769759	185	ABCB1, LOC100522455, ACE, ADAM17, ADAM8, ADAMDEC1, ADGRA2, ADGRL4, AKAP12, AKT2, ALDH1A2, ALDH1A3, AMMECR1, ANGPTL4, ANKH, ANO1, APOD, ARG1, ATG10, AVL9, BIRC3, BMP2, BPGM, BTBD3, BTC, CA2, CAB39L, CBL, CBR4, CBX8, CCL20, CCND2, CCSER2, CD37, CDADC1, CFB, CFH, CIDEA, CMKLR1, CPE, CROT, CSF2RA, CTSS, CXCL10, CXCR4, DCBLD2, LOC100152738, DOCK2, DUSP6, EMP1, ENG, EPB41L3, EPHB2, EREG, ERO1A, ETS1, E…
HALLMARK_HYPOXIA	0.156803	6.57e-12	1.59e-11	0.74033	187	ACKR3, ADM, ADORA2B, AK4, AKAP12, ALDOA, ALDOB, ALDOC, AMPD3, ANGPTL4, ANKZF1, ANXA2, ATF3, ATP7A, B3GALT6, LOC110255214, BCAN, BGN, BHLHE40, BNIP3L, BTG1, CA12, CASP6, CAV1, CAVIN1, CAVIN3, CCN1, CCN2, CCNG2, CDKN1A, CDKN1B, CDKN1C, CHST2, CHST3, CITED2, COL5A1, CP, CSRP2, CXCR4, DCN, DDIT3, DDIT4, DTNA, DUSP1, EFNA1, EFNA3, EGFR, ENO1, ENO2, ENO3, ERO1A, ERRFI1, ETS1, EXT1, F3, FAM162A, FBP1, F…
HALLMARK_IL6_JAK_STAT3_SIGNALING	0.146017	8.2e-12	1.83e-11	0.74033	77	A2M, ACVR1B, ACVRL1, BAK1, CBL, CCR1, CD14, LOC100511343, CD38, CD44, CD9, CNTFR, LOC110257900, CSF1, CSF2RA, CSF2RB, CSF3R, CXCL10, CXCL11, CXCL13, CXCL9, DNTT, EBI3, FAS, GRB2, HAX1, HMOX1, IFNAR1, IFNGR1, IFNGR2, IL10RB, IL12RB1, IL13RA1, IL15RA, IL17RA, IL17RB, IL18R1, IL1B, IL1R1, IL1R2, IL2RA, IL2RG, IL4R, IL6, IL6ST, IL7, IL9R, IRF1, IRF9, ITGA4, ITGB3, JUN, LEPR, LTB, LTBR, MAP3K8, MYD88,…
HALLMARK_KRAS_SIGNALING_DN	0.147083	1.15e-11	2.37e-11	0.74033	143	ABCG4, ACTC1, ADRA2C, ALOX12B, AMBN, ARPP21, ASB7, ATP4A, BARD1, BMPR1B, BTG2, C5, CACNA1F, CACNG1, CRSP3, CALML5, CAMK1D, CCDC106, CD40LG, CD80, CDH16, CDKAL1, CELSR2, CHST2, CKM, CLSTN3, CNTFR, COL2A1, COPZ2, COQ8A, CPEB3, CYP39A1, DTNB, EDAR, EDN1, EFHD1, EGF, ENTPD7, EPHA5, FGF16, FGF22, FGFR3, FGGY, GAMT, GP2, GPR19, GPRC5C, GRID2, GTF3C5, HNF1A, HSD11B2, HTR1B, HTR1D, IDUA, IFI44L, IFNG, IG…
HALLMARK_COAGULATION	0.133944	3.7e-11	7.16e-11	0.720043	113	A2M, ACOX2, ADAM9, ANG, ANXA1, APOA1, APOC3, ARF4, BMP1, C1QA, C1R, C2, C3, C8G, C9, CAPN2, CAPN5, CASP9, CD9, CFB, CFD, CFH, CFI, CLU, COMP, CPB2, CPQ, CRIP2, CSRP1, CTSB, CTSH, CTSK, CTSS, CTSO, CTSV, DCT, DPP4, DUSP14, DUSP6, F10, F12, F2, F2RL2, F3, FBN1, FGG, FN1, FURIN, FYN, GNB2, GNG12, GP9, GSN, HNF4A, HPN, HTRA1, ISCU, ITGA2, ITGB3, KLF7, LAMP2, LEFTY2, LGMN, LTA4H, MAFF, MASP2, MMP1, MM…
HALLMARK_IL2_STAT5_SIGNALING	0.138611	2.79e-10	5.05e-10	0.688493	187	ABCB1, LOC100522455, ADAM19, AGER, AHCY, AHNAK, AHR, ALCAM, ANXA4, APLP1, ARL4A, BATF, BATF3, BCL2L1, BHLHE40, BMP2, BMPR2, CA2, CAPG, CAPN3, CASP3, CCND2, CCND3, CCNE1, CCR4, CD44, CD48, CD79B, CD81, CD83, CD86, CDC42SE2, CDC6, CDCP1, CDKN1C, CISH, CKAP4, COCH, LOC100623720, CSF1, CST7, CTLA4, CTSZ, CXCL10, DCPS, DENND5A, DHRS3, DRC1, ECM1, EMP1, ENO3, ENPP1, EOMES, ETFBKMT, ETV4, F2RL2, FAH, HY…
HALLMARK_APICAL_JUNCTION	0.129922	2.75e-09	4.7e-09	0.655426	184	ACTA1, ACTB, ACTC1, ACTG1, ACTG2, ACTN1, ACTN2, ACTN3, ACTN4, ADAM15, ADAM23, ADAM9, ADAMTS5, ADRA1B, AKT2, AKT3, ALOX15B, AMH, AMIGO1, AMIGO2, ARHGEF6, ARPC2, B4GALT1, BAIAP2, BMP1, CADM3, CAP1, CD209, CD274, CD276, CD34, CD86, CDH1, CDH11, CDH15, CDH3, CDH4, CDH6, CDK8, CDSN, CERCAM, CLDN11, CLDN15, CLDN4, CLDN5, CLDN6, CLDN7, CLDN9, CNN2, CNTN1, COL16A1, COL17A1, COL9A1, CRAT, CTNNA1, CTNND1, …
HALLMARK_APOPTOSIS	0.11777	3.35e-09	5.4e-09	0.655426	156	ADD1, AIFM3, ANKH, ANXA1, APP, ATF3, AVPR1A, BAX, BCAP31, BCL10, BCL2L1, BCL2L11, BGN, BID, BIRC3, BMF, BMP2, BNIP3L, BRCA1, BTG2, BTG3, CASP1, CASP2, CASP3, LOC100522887, CASP6, CASP7, CASP8, CASP9, CAV1, CCND1, CCND2, CD14, CD2, CD38, CD44, CD69, CDC25B, CDK2, CDKN1A, CDKN1B, CFLAR, CLU, CREBBP, CTH, CTNNB1, CYLD, DAP, DAP3, DCN, DDIT3, DFFA, DIABLO, DNAJA1, DNAJC3, DPYD, EBP, EGR3, EMP1, ENO2,…
HALLMARK_OXIDATIVE_PHOSPHORYLATION	0.126346	7.83e-09	1.2e-08	0.632421	189	ABCB7, ACAA1, ACAA2, ACADM, ACADSB, ACADVL, ACAT1, ACO2, AFG3L2, AIFM1, ALAS1, ALDH6A1, ATP1B1, ATP5F1A, ATP5F1B, ATP5F1C, ATP5F1D, ATP5MC1, ATP5MC3, ATP5ME, ATP5MF, ATP5PB, ATP5PD, ATP5PF, ATP5PO, ATP6AP1, ATP6V0B, ATP6V0C, ATP6V0E1, ATP6V1C1, ATP6V1D, ATP6V1E1, ATP6V1F, ATP6V1H, BAX, BCKDHA, BDH2, CASP7, COX10, COX11, COX15, COX17, COX4I1, COX5A, COX5B, COX6B, COX6C, COX7A2, COX7A2L, COX7B, COX…
HALLMARK_MYC_TARGETS_V1	0.116196	3.43e-07	4.97e-07	0.570868	197	ABCE1, ACP1, AIMP2, AP3S1, APEX1, BUB3, C1QBP, CAD, CANX, CBX3, CCNA2, CCT2, CCT3, CCT4, CCT5, CCT7, CDC20, CDC45, CDK2, CDK4, CLNS1A, CNBP, COPS5, COX5A, CSTF2, CTPS1, CUL1, CYC1, DDX18, DDX21, DEK, DHX15, DUT, EEF1B2, EIF1AX, EIF1AY, EIF2S1, EIF2S2, EIF3B, EIF3D, EIF3J, EIF4A1, EIF4E, EIF4G2, EIF4H, EPRS1, ERH, ETF1, EXOSC7, FAM120A, FBL, G3BP1, GLO1, GNL3, GOT2, GSPT1, H2AZ1, HDAC2, HDDC2, HDG…

## Sheet: Curated gene set (C2)
pathway	pctVar	pval	padj	log2err	size	gene_symbol
REACTOME_MUSCLE_CONTRACTION	0.937305	2.8441e-55	1.11318e-52	1.63743	162	ABCC9, ACTA1, ACTA2, ACTC1, ACTG2, ACTN2, ACTN3, AHCYL1, AKAP9, ANXA1, ANXA2, ANXA6, ASPH, ATP1A1, ATP1A2, ATP1A2, ATP1B1, ATP1B2, ATP1B3, ATP2A1, ATP2A2, ATP2A3, ATP2B1, ATP2B2, ATP2B3, ATP2B4, CACNA2D2, CACNB1, CACNB2, CACNG4, CACNG6, CALD1, CALM1, CAMK2A, CAMK2B, CAMK2D, CAMK2G, CASQ1, CASQ2, CLIC2, CORIN, DES, DMD, DMPK, DYSF, FGF12, FGF13, FGF14, FKBP1B, FXYD7, FXYD3, FXYD6, GATA4, GUCY1A1, …
REACTOME_STRIATED_MUSCLE_CONTRACTION	1.35102	5.04228e-42	8.97067e-40	1.42457	35	ACTA1, ACTC1, ACTN2, ACTN3, DES, DMD, MYBPC1, MYBPC2, MYBPC3, MYH3, LOC100736765, MYH8, MYL1, MYL2, MYL3, MYL4, NEB, TCAP, TMOD1, TMOD2, TMOD3, TMOD4, TNNC1, TNNC2, TNNI1, TNNI2, TNNI3, TNNT1, TNNT2, TNNT3, TPM1, TPM2, TPM3, TPM4, VIM
REACTOME_NEUTROPHIL_DEGRANULATION	0.417268	3.97422e-31	2.7777e-29	1.22317	433	ACAA1, ACLY, ACP3, ACTR10, ACTR1B, ACTR2, ADA2, ADAM10, ADAM8, ADGRE3, ADGRE5, ADGRG3, AGA, AGL, ALAD, ALDH3B1, ALDOA, ALDOC, ALOX5, AMPD3, ANO6, ANPEP, ANXA2, AOC1, AP1M1, AP2A2, APAF1, APEH, APRT, ARG1, ARHGAP45, ARHGAP9, ARL8A, ARMC8, ARPC5, ARSA, ARSB, ASAH1, LOC100525876, ATG7, ATP11A, ATP11B, ATP6AP2, ATP6V0A1, ATP6V0C, ATP6V1D, ATP8A1, ATP8B4, AZU1, B2M, B4GALT1, BIN2, BPI, BRI3, BST1, BST…
REACTOME_INTERFERON_ALPHA_BETA_SIGNALING	0.615809	1.45901e-28	7.93134e-27	1.17372	51	ABCE1, ADAR, BST2, EGR1, GBP2, SLA-3, SLA-8, SLA-3, SLA-3, SLA-8, SLA-3, SLA-7, IFI35, IFI6, IFIT3, IFIT2, IFIT3, IFIT5, LOC100519082, LOC102161418, IFITM3, LOC100519082, LOC100626247, IFITM3, LOC100519082, LOC100626247, IFN-ALPHA-15, IFN-ALPHA-15, IFN-ALPHA-15, IFN-ALPHA-15, IFN-ALPHA-15, IFN-ALPHA-15, IFN-ALPHA-15, IFN-ALPHA-15, IFN-ALPHA-15, IFN-ALPHA-15, IFN-ALPHA-15, IFN-ALPHA-15, IFN-ALPHA-…
REACTOME_INTERFERON_SIGNALING	0.400158	6.12753e-28	2.99789e-26	1.15464	164	AAAS, ABCE1, ADAR, B2M, BST2, CAMK2A, CAMK2B, CAMK2D, CAMK2G, CD44, CIITA, RIGI, EGR1, EIF2AK2, EIF4A1, EIF4A2, EIF4A3, EIF4E, EIF4E2, EIF4E3, EIF4G1, EIF4G2, EIF4G3, FCGR1A, FCGR1A, FLNA, FLNB, GBP2, LOC102161784, HERC5, SLA-3, SLA-8, SLA-3, SLA-3, SLA-DQA1, SLA-DQA1, SLA-DQB1, SLA-DQB1, SLA-DRA, SLA-DRB1, SLA-DRB1, SLA-8, SLA-3, SLA-7, ICAM1, IFI30, IFI35, IFI6, IFIT3, IFIT2, IFIT3, IFIT5, LOC1…
REACTOME_EXTRACELLULAR_MATRIX_ORGANIZATION	0.364142	2.60273e-27	1.1319e-25	1.14174	275	A2M, ACAN, ACTN1, ADAM10, ADAM12, ADAM15, ADAM17, ADAM19, ADAM8, ADAM9, ADAMTS1, ADAMTS14, ADAMTS16, ADAMTS18, ADAMTS2, ADAMTS3, ADAMTS4, ADAMTS5, ADAMTS8, ADAMTS9, AGRN, APP, ASPN, BCAN, BGN, BMP1, BMP10, BMP2, BMP4, BMP7, BSG, CAPN1, CAPN10, CAPN11, CAPN12, CAPN14, CAPN15, CAPN2, CAPN3, CAPN5, CAPN6, CAPN7, CAPN8, CAPNS1, CAPNS1, CASK, CASP3, CAST, CD151, CD44, CD47, CDH1, CEACAM1, CEACAM1, COL…
REACTOME_GPCR_LIGAND_BINDING	0.329095	1.46441e-24	4.7764e-23	1.08178	266	ACKR1, ACKR2, ACKR3, ACKR4, ADCYAP1, ADCYAP1R1, ADGRE1, LOC100516420, ADGRE3, ADGRE5, ADM, ADORA1, ADORA2A, ADORA2B, ADRA1B, ADRA1D, ADRA2A, ADRA2B, ADRA2C, ADRB1, ADRB2, ADRB3, AGT, AGTR1, ANXA1, APLN, APLNR, APP, AVP, AVPR1A, AVPR2, BDKRB2, C3, C5, C5AR1, C5AR2, CALCB, CRSP3, CALCR, CALCRL, CASR, CCK, CCL1, CCL11, CCL17, CCL19, CCL2, CCL20, CCL21, CCL22, LOC100516039, CCL25, CCL27, CCL3L1, CCL3…
KEGG_CYTOKINE_CYTOKINE_RECEPTOR_INTERACTION	0.321091	3.11731e-24	9.68345e-23	1.07491	193	ACVR1, ACVR1B, ACVR2A, ACVR2B, ACVRL1, AMH, AMHR2, BMP2, BMP7, BMPR1A, BMPR1B, BMPR2, CCL1, CCL11, CCL14, LOC100516039, CCL17, CCL19, CCL2, CCL20, CCL21, CCL22, LOC100516039, CCL24, CCL25, CCL26, CCL27, CCL3L1, CCL3L1, CCL4, CCL5, CCL8, CCR1, CCR10, CCR2, CCR4, CCR5, CCR6, CCR7, CCR9, CD40, CD40LG, CD70, CLCF1, CNTFR, LOC110257900, CSF1, CSF1R, CSF2RA, CSF2RB, CSF3, CSF3R, CTF1, CX3CL1, CX3CR1, C…
REACTOME_SIGNALING_BY_GPCR	0.327783	1.09654e-22	2.98047e-21	1.03989	480	ABHD12, ABHD6, ABR, ACKR1, ACKR2, ACKR3, ACKR4, ADCY2, ADCY3, ADCY4, ADCY5, ADCY6, ADCY7, ADCY9, ADCYAP1, ADCYAP1R1, ADGRE1, LOC100516420, ADGRE3, ADGRE5, ADM, ADORA1, ADORA2A, ADORA2B, ADRA1B, ADRA1D, ADRA2A, ADRA2B, ADRA2C, ADRB1, ADRB2, ADRB3, AGT, AGTR1, AHCYL1, AKAP13, AKT1, AKT2, AKT3, ANXA1, APLN, APLNR, APP, ARHGEF1, ARHGEF10, ARHGEF10L, ARHGEF11, ARHGEF12, ARHGEF15, ARHGEF16, ARHGEF17, A…
REACTOME_CLASS_A_1_RHODOPSIN_LIKE_RECEPTORS	0.275244	2.43849e-21	5.46475e-20	1.011	193	ACKR1, ACKR2, ACKR3, ACKR4, ADORA1, ADORA2A, ADORA2B, ADRA1B, ADRA1D, ADRA2A, ADRA2B, ADRA2C, ADRB1, ADRB2, ADRB3, AGT, AGTR1, ANXA1, APLN, APLNR, APP, AVP, AVPR1A, AVPR2, BDKRB2, C3, C5, C5AR1, C5AR2, CCK, CCL1, CCL11, CCL17, CCL19, CCL2, CCL20, CCL21, CCL22, LOC100516039, CCL25, CCL27, CCL3L1, CCL3L1, CCL4, CCL5, CCR1, CCR10, CCR2, CCR4, CCR5, CCR6, CCR7, CCR9, CCRL2, CGA, CHRM2, CHRM3, CHRM4, …
REACTOME_CELL_CYCLE_MITOTIC	0.322915	7.54753e-21	1.58823e-19	0.996235	484	AAAS, ABL1, ACTR1A, AHCTF1, AJUBA, AKAP9, AKT1, AKT2, AKT3, ALMS1, ANAPC1, ANAPC10, ANAPC11, ANAPC15, ANAPC16, ANAPC2, ANAPC4, ANAPC5, ANAPC7, ANKLE2, ARPP19, AURKA, AURKB, B9D2, BANF1, BIRC5, BLZF1, BORA, BTRC, BUB1, BUB1B, BUB3, CABLES1, CC2D1B, CCNA2, CCNB1, CCNB2, CCND1, CCND2, CCND3, CCNE1, CCNE2, CCNH, CCP110, CDC14A, CDC16, CDC20, CDC23, CDC25A, CDC25B, CDC25C, CDC26, CDC27, CDC45, CDC6, C…
KEGG_HYPERTROPHIC_CARDIOMYOPATHY_HCM	0.288676	1.15094e-19	2.16576e-18	0.966039	73	ACE, ACTB, ACTC1, ACTG1, ATP2A2, CACNA1D, CACNA1F, CACNA1S, CACNA2D1, CACNA2D2, CACNB1, CACNB2, CACNB3, CACNB4, CACNG1, CACNG4, CACNG5, CACNG6, DAG1, DES, DMD, EMD, IGF1, IL6, ITGA1, ITGA10, ITGA11, ITGA2, ITGA2B, ITGA3, ITGA4, ITGA5, ITGA6, ITGA7, ITGA8, ITGA9, ITGAV, ITGB1, ITGB3, ITGB4, ITGB5, ITGB6, ITGB7, ITGB8, LAMA2, LMNA, MYBPC3, LOC100736765, MYH7, MYL2, MYL3, PRKAA1, PRKAA2, PRKAB1, PRK…
KEGG_CARDIAC_MUSCLE_CONTRACTION	0.312488	4.83475e-19	8.29965e-18	0.950582	61	ACTC1, ATP1A1, ATP1A2, ATP1A2, ATP1B1, ATP1B2, ATP1B3, ATP1B4, ATP2A2, CACNA1D, CACNA1F, CACNA1S, CACNA2D1, CACNA2D2, CACNB1, CACNB2, CACNB3, CACNB4, CACNG1, CACNG4, CACNG5, CACNG6, COX4I1, COX4I2, COX5A, COX5B, COX6A2, COX6B, COX6C, COX7A1, COX7A2, COX7A2L, COX7B, COX7C, COX8A, CYC1, MT-CO1, MT-CO2, MT-CO3, MT-CYB, LOC100736765, MYH7, MYL2, MYL3, RYR2, SLC8A1, SLC9A1, SLC9A6, TNNC1, TNNI3, TNNT2…
KEGG_DILATED_CARDIOMYOPATHY	0.266557	2.28532e-17	3.3376e-16	0.910791	76	ACTB, ACTC1, ACTG1, ADCY2, ADCY3, ADCY4, ADCY5, ADCY6, ADCY7, ADCY9, ADRB1, ATP2A2, CACNA1D, CACNA1F, CACNA1S, CACNA2D1, CACNA2D2, CACNB1, CACNB2, CACNB3, CACNB4, CACNG1, CACNG4, CACNG5, CACNG6, DAG1, DES, DMD, EMD, GNAS, IGF1, ITGA1, ITGA10, ITGA11, ITGA2, ITGA2B, ITGA3, ITGA4, ITGA5, ITGA6, ITGA7, ITGA8, ITGA9, ITGAV, ITGB1, ITGB3, ITGB4, ITGB5, ITGB6, ITGB7, ITGB8, LAMA2, LMNA, MYBPC3, LOC1007…
REACTOME_MITOTIC_PROMETAPHASE	0.208676	4.65542e-16	5.91601e-15	0.86918	185	ACTR1A, AHCTF1, AKAP9, ALMS1, AURKB, B9D2, BIRC5, BUB1, BUB1B, BUB3, CCNB1, CCNB2, CCP110, CDC20, CDCA5, CDCA8, CDK1, CDK5RAP2, CENPA, CENPC, CENPE, CENPF, CENPH, CENPI, CENPJ, CENPK, CENPL, CENPM, CENPN, CENPP, CENPQ, APITD1, CENPT, CENPU, CEP131, CEP135, CEP152, CEP164, CEP192, CEP250, CEP290, CEP41, CEP43, CEP57, CEP63, CEP70, CEP72, CEP76, CEP78, CETN2, CKAP5, CLASP1, CLASP2, CLIP1, CNTRL, CS…
REACTOME_CELL_CYCLE_CHECKPOINTS	0.212853	7.97128e-16	9.57043e-15	0.860616	252	ABRAXAS1, AHCTF1, ANAPC1, ANAPC10, ANAPC11, ANAPC15, ANAPC16, ANAPC2, ANAPC4, ANAPC5, ANAPC7, ATM, ATR, ATRIP, AURKB, B9D2, BABAM1, BABAM2, BARD1, BIRC5, BLM, BRCA1, BRCC3, BRIP1, BUB1, BUB1B, BUB3, CCNA2, CCNB1, CCNB2, CCNE1, CCNE2, CDC16, CDC20, CDC23, CDC25A, CDC25C, CDC26, CDC27, CDC45, CDC6, CDC7, CDCA8, CDK1, CDK2, CDKN1A, CDKN1B, CDKN2A, CENPA, CENPC, CENPE, CENPF, CENPH, CENPI, CENPK, CEN…
REACTOME_CARDIAC_CONDUCTION	0.199542	6.35962e-15	6.80097e-14	0.834398	98	ABCC9, AHCYL1, AKAP9, ASPH, ATP1A1, ATP1A2, ATP1A2, ATP1B1, ATP1B2, ATP1B3, ATP2A1, ATP2A2, ATP2A3, ATP2B1, ATP2B2, ATP2B3, ATP2B4, CACNA2D2, CACNB1, CACNB2, CACNG4, CACNG6, CALM1, CAMK2A, CAMK2B, CAMK2D, CAMK2G, CASQ1, CASQ2, CLIC2, CORIN, DMPK, FGF12, FGF13, FGF14, FKBP1B, FXYD7, FXYD3, FXYD6, GATA4, HIPK1, HIPK2, ITPR1, ITPR2, ITPR3, KAT2B, KCND1, KCND2, KCND3, KCNE1, KCNE3, KCNE4, KCNH2, KCNI…
REACTOME_INTERFERON_GAMMA_SIGNALING	0.20372	1.51629e-14	1.58683e-13	0.825474	71	B2M, CAMK2A, CAMK2B, CAMK2D, CAMK2G, CD44, CIITA, FCGR1A, FCGR1A, GBP2, LOC102161784, SLA-3, SLA-8, SLA-3, SLA-3, SLA-DQA1, SLA-DQA1, SLA-DQB1, SLA-DQB1, SLA-DRA, SLA-DRB1, SLA-DRB1, SLA-8, SLA-3, SLA-7, ICAM1, IFI30, IFNG, IFNGR1, IFNGR2, IRF1, IRF2, IRF3, IRF4, IRF5, IRF6, IRF7, IRF8, IRF9, JAK1, JAK2, MID1, MT-2B, NCAM1, OAS2, OASL, PIAS1, PML, PRKCD, PTAFR, PTPN1, PTPN11, PTPN2, PTPN6, SOCS1,…
REACTOME_ION_HOMEOSTASIS	0.217576	1.55055e-14	1.61406e-13	0.825474	47	ABCC9, AHCYL1, ASPH, ATP1A1, ATP1A2, ATP1A2, ATP1B1, ATP1B2, ATP1B3, ATP2A1, ATP2A2, ATP2A3, ATP2B1, ATP2B2, ATP2B3, ATP2B4, CALM1, CAMK2A, CAMK2B, CAMK2D, CAMK2G, CASQ1, CASQ2, CLIC2, DMPK, FKBP1B, FXYD7, FXYD3, FXYD6, ITPR1, ITPR2, ITPR3, KCNJ11, NOS1, ORAI1, ORAI2, PRKACA, RYR1, RYR2, RYR3, SLC8A1, SLC8A2, SLC8A3, SRI, STIM1, TNNI3, TRDN, TRPC1
REACTOME_PEPTIDE_LIGAND_BINDING_RECEPTORS	0.188581	2.18448e-14	2.17006e-13	0.825474	111	ACKR1, ACKR2, ACKR3, ACKR4, AGT, AGTR1, ANXA1, APLN, APLNR, APP, AVP, AVPR1A, AVPR2, BDKRB2, C3, C5, C5AR1, C5AR2, CCK, CCL1, CCL11, CCL17, CCL19, CCL2, CCL20, CCL21, CCL22, LOC100516039, CCL25, CCL27, CCL3L1, CCL3L1, CCL4, CCL5, CCR1, CCR10, CCR2, CCR4, CCR5, CCR6, CCR7, CCR9, CCRL2, CX3CL1, CX3CR1, CXCL10, CXCL11, CXCL12, CXCL13, CXCL16, AMCF-II, AMCF-II, CXCL8, CXCL9, CXCR2, CXCR2, CXCR3, CXCR…
