# Supplementary material for: Exploring transcriptomic and genomic differences between susceptible and resistant fetal pigs to maternal PRRSV infection at late gestation
Source: Vet Res. 2025 Nov 3;56:208. doi: 10.1186/s13567-025-01621-w (PMC12584525; doi:10.1186/s13567-025-01621-w)
Supplement: Supplementary file 11 — Additional file 11. Lists of genes for thymocyte markers and thymocyte module gene sets from Gu et al.’s study [45]. [file 13567_2025_1621_MOESM11_ESM.xlsx]

## Sheet: thymocyte_markers
type	gene_name	distinct_cluster	annotated_gene
cell_marker	CD40	15
cell_marker	PAX5	15
cell_marker	CD19	15
cell_marker	EOMES	13
cell_marker	KLRK1	13,14
cell_marker	KLRB1	13
cell_marker	NKG7	13,14
cell_marker	ZBTB16	9,13,14
cell_marker	ISG15	12
cell_marker	KLF2	5,9,10,11,12,15
cell_marker	SELL	9,10,11,12
cell_marker	RUNX3	10,12,13,14
cell_marker	ZBTB7B	9,11
cell_marker	FOXP3	9
cell_marker	TNFRSF9	8
cell_marker	CTLA4	8,9
cell_marker	CCR7	5,6,7,8,9,10,11,12
cell_marker	CCR9	4,5,6,7,10,11,12
cell_marker	SOX13	6
cell_marker	ENSSSCG00000029596	0,1,5,6,14	TRGC1
cell_marker	RORC	2,3,4
cell_marker	IL7R	0,1,9,10,11,12,13,14
cell_marker	PTCRA	0,1,2,3,4,5
cell_marker	PCNA	0,2,3,5
cell_marker	RAG2	0,1,2,3,4
cell_marker	RAG1	0,1,2,3,4
cell_marker	CD8B	2,3,4,7,10,12
cell_marker	CD8A	2,3,4,7,10,12,13,14
cell_marker	CD40LG	8,9,11
cell_marker	CD4	2,3,4,7,8,9,11
cell_marker	CD3E	all_T_cells
cell_marker	CD3D	all_T_cells
cell_marker	PTPRC	all_thymocytes
unconv_CD8+	ZNF683
unconv_CD8+	EOMES
unconv_CD8+	ENSSSCG00000036618		FCGRA3
unconv_CD8+	KLRB1
unconv_CD8+	PRF1
unconv_CD8+	XCL1
unconv_CD8+	CCL5
unconv_CD8+	CXCR3
unconv_CD8+	IRF7
unconv_CD8+	STAT1
unconv_CD8+	MX1
unconv_CD8+	ISG15
Treg	STAT5A
Treg	S100A6
Treg	S100A4
Treg	FOXP3
Treg	BCL2L11
Treg	TNFRSF4
Treg	TNFRSF18
Treg	IL2RA
Treg	TNFRSF9
Treg	CTLA4
gdT	ETV5
gdT	ID3
gdT	BLK
gdT	MAF
gdT	GATA3
gdT	SOX13
gdT	IL1RL1
gdT	ENSSSCG00000008147		FHL2
gdT	JAML
gdT	ENSSSCG00000031085		WC1.1
gdT	ENSSSCG00000034914		CD163L1
gdT	IKZF2
gdT	LCK
gdT	PRKCH
gdT	CD28
gdT	CD2
iNKT1_like	XCL1
iNKT1_like	STAT4
iNKT1_like	CXCR3
iNKT1_like	NKG7
iNKT1_like	TBX21
ISGs	IFIT1
ISGs	MX1
ISGs	ISG15
migration	S1PR1
migration	CD9
migration	S100A6
migration	S100A4
migration	KLF2
DP-to-SP	LEF1
DP-to-SP	CCR9
DP-to-SP	SATB1
DP-to-SP	TOX2
proliferation	ENSSSCG00000026302		MKI67
proliferation	HMGB2
proliferation	PCNA
proliferation	PCLAF
iNKT0_like	ID3
iNKT0_like	EGR2
iNKT0_like	CD69
iNKT0_like	ENSSSCG00000033465		HIVEP3
iNKT2_like	CD247
iNKT2_like	EIF3I
iNKT2_like	CD200
iNKT2_like	IL4
iNKT2_like	IL6R
iNKT2_like	ICOS
iNKT2_like	FOXO1
iNKT2_like	ENSSSCG00000009240		PLASC8
iNKT2_like	CCR7
iNKT2_like	ZBTB16
iNKT2_like	GATA3
classical_markers	CD3E	DP,entry,SP
classical_markers	CD4	DP,entry,SP
classical_markers	CD8A	DP,entry,SP
classical_markers	PTCRA	DN,DP
classical_markers	IL7R	DN,SP
classical_markers	ENSSSCG00000025644	DN,DP,entry	CD1A
classical_markers	ENSSSCG00000034625	DN	PXMP4
classical_markers	RORC	DP
classical_markers	CD1D	DP, entry	ENSSSCG00000058723
classical_markers	CD1B	DP, entry	ENSSSCG00000006452
classical_markers	TOX2	entry
classical_markers	CCR9	entry
classical_markers	CCR7	SP

## Sheet: thymocyte_modules
id	module
AKAP12	1
APCS	1
ARHGAP5	1
ARL4A	1
ATF3	1
ATP1B1	1
BATF3	1
BMF	1
BRI3BP	1
CACNA1D	1
CATSPER1	1
CD151	1
CDK6	1
CISH	1
CNTLN	1
CPOX	1
CTPS2	1
CTSC	1
DDAH2	1
DEPP1	1
DNTT	1
EBNA1BP2	1
ENSSSCG00000003754	1
ENSSSCG00000007080	1
ENSSSCG00000009239	1
ENSSSCG00000009327	1
ENSSSCG00000010077	1
ENSSSCG00000016828	1
ENSSSCG00000017164	1
ENSSSCG00000022246	1
ENSSSCG00000024162	1
ENSSSCG00000029160	1
ENSSSCG00000029449	1
ENSSSCG00000034625	1
ENSSSCG00000035837	1
ENSSSCG00000037071	1
ENSSSCG00000045892	1
ENSSSCG00000048637	1
ETV6	1
FABP6	1
FADS1	1
FADS3	1
FAM209B	1
GALE	1
GALNT7	1
GFI1	1
GLUL	1
GNMT	1
GSTO1	1
GXYLT2	1
H1F0	1
H2AFV	1
H2AFY	1
HES1	1
HHLA2	1
INTS1	1
IRAK3	1
KCNQ4	1
KDSR	1
LDLRAD3	1
LGMN	1
LPGAT1	1
LY6D	1
LZTFL1	1
MAMDC4	1
MCFD2	1
MND1	1
MTF2	1
MTSS1	1
NKX3-1	1
NOTCH3	1
NPG1	1
NQO2	1
NREP	1
NRP2	1
PARD3B	1
PDE4B	1
PGM2	1
PRDX2	1
PRXL2A	1
PTCRA	1
PTPRF	1
RAB27B	1
RAG1	1
RAG2	1
RASSF4	1
RGCC	1
RNASEH2B	1
SERHL2	1
SHMT1	1
SOCS1	1
SOWAHA	1
ST3GAL6	1
TFDP2	1
TGFBR3	1
TMEM181	1
TNFAIP8L3	1
TNIP3	1
TRIM58	1
TUBA4A	1
TXNIP	1
UHRF1	1
UNG	1
VPREB1	1
TCP1	2
SOD2	2
SYNCRIP	2
MDN1	2
AMD1	2
RPF2	2
RPS27L	2
MPHOSPH10	2
SNRPA1	2
FKBP3	2
PSMA3	2
NANS	2
ENSSSCG00000005453	2
ENSSSCG00000005656	2
NTMT1	2
SURF2	2
WDR5	2
QRICH1	2
IFRD2	2
GNL3	2
TKT	2
RUVBL1	2
NAA50	2
ATG3	2
CMSS1	2
ENSSSCG00000026981	2
WDR4	2
ENSSSCG00000002650	2
NIP7	2
NUTF2	2
FBL	2
EXOSC5	2
TOMM40	2
CD3EAP	2
CALM3	2
HSPBP1	2
MRPL20	2
ENO1	2
SRM	2
RCC2	2
MRTO4	2
STMN1	2
NUDC	2
RPA2	2
FABP3	2
NDUFV2	2
SNRPD1	2
SERBP1	2
PRDX1	2
YBX1	2
RNH1	2
ENSSSCG00000038364	2
MRPL11	2
BANF1	2
PPP1R14B	2
SELENOH	2
ENSSSCG00000013232	2
LDHA	2
MRPL55	2
ENSSSCG00000033298	2
NDUFA11	2
ENSSSCG00000013436	2
WDR18	2
PTBP1	2
ENSSSCG00000014031	2
ENSSSCG00000039635	2
VDAC1	2
CDKN2AIPNL	2
HSPA9	2
CKS2	2
PINX1	2
ENSSSCG00000009746	2
CDK2AP1	2
DYNLL1	2
MIF	2
RANBP1	2
DDX21	2
PPA1	2
ADK	2
COMTD1	2
ENSSSCG00000035762	2
ALDH18A1	2
NPM3	2
NOLC1	2
ATP5MD	2
SFR1	2
PRDX3	2
PSMD14	2
ATP5MC3	2
HSPD1	2
CASP10	2
NOP58	2
ATIC	2
PSMD1	2
PTMA	2
HSPA8	2
THYN1	2
ENSSSCG00000024313	2
DNAJC2	2
CACYBP	2
LAP3	2
PPID	2
GAR1	2
H2AFZ	2
EIF3B	2
MDH2	2
ENSSSCG00000020808	2
FUS	2
DCTPP1	2
GGA2	2
THUMPD1	2
KNOP1	2
GSPT1	2
RSL1D1	2
METTL26	2
TMSB10	2
CCT7	2
ENSSSCG00000026446	2
SNRPG	2
MDH1	2
CCT4	2
STPG4	2
SRSF7	2
YWHAQ	2
CYC1	2
EXOSC4	2
FABP5	2
ENSSSCG00000006324	2
GPATCH4	2
CCT3	2
ILF2	2
PSMA5	2
ENSSSCG00000030801	2
RBBP7	2
ENSSSCG00000021591	2
PLP2	2
TIMM8A	2
BEX3	2
ENSSSCG00000012560	2
HPRT1	2
DKC1	2
TUBB2B	2
PSMG4	2
PAK1IP1	2
TUBB	2
VARS	2
C7H6orf125	2
HMGA1	2
SRSF3	2
RPL7L1	2
DNPH1	2
XPO5	2
IDH2	2
COX5A	2
ENSSSCG00000001930	2
BAZ1A	2
PSME2	2
ERH	2
TTLL12	2
POLR2F	2
TUBA1B	2
PA2G4	2
ENSSSCG00000000405	2
PTGES3	2
CDK4	2
MAGOHB	2
TPI1	2
GAPDH	2
FKBP4	2
UTP20	2
SNRPF	2
CCDC59	2
AK6	2
CCT5	2
IPO5	2
TFDP1	2
ENSSSCG00000007088	2
MRPS26	2
NOP56	2
SNRPB	2
RALY	2
AHCY	2
PSMA7	2
FASN	2
ALYREF	2
ACTG1	2
SOCS3	2
ENSSSCG00000036592	2
JPT1	2
ATP5MC1	2
PHB	2
NME1	2
NME2	2
MYBBP1A	2
C1QBP	2
ENSSSCG00000038359	2
EIF4A1	2
ENSSSCG00000018034	2
LSM8	2
ENSSSCG00000026064	2
HNRNPA2B1	2
CYCS	2
ENSSSCG00000016737	2
ND1	2
ENSSSCG00000037142	2
TUBB4B	2
SKA1	3
C18orf54	3
CCNB2	3
ENSSSCG00000035544	3
ENSSSCG00000039107	3
ENSSSCG00000004782	3
CDK5RAP2	3
SGO1	3
KIF15	3
BTG3	3
MIS18A	3
ENSSSCG00000032060	3
CENPT	3
CDCA8	3
CDKN2C	3
STIL	3
INCENP	3
MXD3	3
REEP4	3
KMT5A	3
KIF20B	3
ENSSSCG00000037185	3
CD302	3
NEK2	3
BBS7	3
ENSSSCG00000038557	3
KIF22	3
PLK1	3
CKAP2L	3
FLAD1	3
HIST2H2AB	3
HIST2H2AC	3
HIST2H2BE	3
ENSSSCG00000036469	3
SMS	3
ENSSSCG00000045769	3
HIST1H2AC	3
HIST1H1E	3
ENSSSCG00000041733	3
ENSSSCG00000051689	3
HIST1H1D	3
ENSSSCG00000031751	3
HIST1H3E	3
ENSSSCG00000049262	3
ENSSSCG00000037929	3
ENSSSCG00000033451	3
HIST1H2AH	3
ENSSSCG00000033550	3
ENSSSCG00000044948	3
ENSSSCG00000032609	3
ENSSSCG00000035473	3
ENSSSCG00000041356	3
ENSSSCG00000033178	3
PNP	3
RACGAP1	3
CDCA3	3
RHNO1	3
SPDL1	3
TRIP13	3
SKA3	3
UBE2T	3
PRTFDC1	3
UBE2C	3
ENSSSCG00000007493	3
KPNA2	3
TOP2A	3
CDC6	3
SKA2	3
AURKB	3
FBXO5	4
CENPW	4
MMS22L	4
TTK	4
PCLAF	4
DUT	4
WDR76	4
RAD51	4
WDHD1	4
PLIN2	4
MELK	4
SMC2	4
PTGR1	4
TRAIP	4
PDHB	4
MRPS25	4
LSM3	4
NUP210	4
MCM2	4
TOPBP1	4
RFC4	4
POLQ	4
CIP2A	4
ENSSSCG00000002651	4
CENPN	4
GOT2	4
ORC6	4
ENSSSCG00000002855	4
PDCD5	4
ENSSSCG00000031169	4
POLR2I	4
TIMM50	4
SNRPA	4
SAE1	4
LIG1	4
ALDH16A1	4
POLD1	4
ACOT7	4
CENPS	4
MAD2L2	4
CLSPN	4
SF3A3	4
PABPC4	4
NDC80	4
RBBP8	4
SLC35D1	4
ORC1	4
RAD54L	4
NDUFV1	4
ENSSSCG00000012997	4
CDCA5	4
ARL2-SNX15	4
ASRGL1	4
PTPMT1	4
CKAP5	4
CCDC34	4
E2F8	4
WEE1	4
LSM4	4
ASF1B	4
DNMT1	4
SPC24	4
CHAF1A	4
AMH	4
ENSSSCG00000031117	4
ISOC1	4
HINT1	4
UQCRQ	4
ENSSSCG00000009670	4
PBK	4
CEP44	4
HMGB2	4
MPHOSPH9	4
KNTC1	4
RFC5	4
ENSSSCG00000010099	4
CDC45	4
CCSAP	4
RTKN2	4
DNA2	4
DNAJC9	4
SMC3	4
MGMT	4
NEIL3	4
CENPU	4
HAT1	4
CDCA7	4
BARD1	4
HJURP	4
ACER3	4
LAYN	4
NCAPD3	4
ENSSSCG00000020870	4
FAM185A	4
CENPL	4
DTL	4
TMEM129	4
LYAR	4
NCAPG	4
PAICS	4
LSM6	4
ZGRF1	4
PPA2	4
ENSSSCG00000007609	4
MCM7	4
ABHD11	4
ENSSSCG00000030122	4
NDUFAB1	4
RMI2	4
PKMYT1	4
ENSSSCG00000008035	4
NCAPH	4
MSH6	4
ENSSSCG00000031741	4
TONSL	4
ATAD2	4
MTBP	4
DSCC1	4
GGH	4
MCM4	4
TSTD1	4
MLLT11	4
ENSSSCG00000012152	4
POLA1	4
UXT	4
SMC1A	4
ENSSSCG00000012517	4
NXT2	4
RBMX	4
MCUR1	4
DEK	4
E2F3	4
TCF19	4
PRIM2	4
CCDC167	4
POLH	4
ENPP4	4
MCM3	4
FANCI	4
PRC1	4
MTHFD1	4
ENSSSCG00000002459	4
VRK1	4
ENSSSCG00000000002	4
RANGAP1	4
ESPL1	4
CDK2	4
TIMELESS	4
ENSSSCG00000026055	4
SLC16A7	4
YEATS4	4
ENSSSCG00000026719	4
RAD51AP1	4
E2F7	4
SKP2	4
CENPH	4
CEP72	4
HSPH1	4
ENSSSCG00000029039	4
RFC3	4
DIS3	4
TEX30	4
AHCTF1	4
ZNF367	4
ENSSSCG00000033654	4
RMI1	4
NDUFB6	4
SUV39H2	4
MCM10	4
MASTL	4
NUDT5	4
KLF6	4
GINS4	4
PCNA	4
THBD	4
GINS1	4
E2F1	4
RBL1	4
FAM83D	4
MYBL2	4
ZNF512B	4
CBX2	4
TK1	4
NT5C	4
BRCA1	4
PSMC3IP	4
MRPL27	4
TRIM37	4
ATAD5	4
SUZ12	4
TP53	4
TMEM107	4
RHEB	4
ANLN	4
ENSSSCG00000016679	4
POLD2	4
SIVA1	4
CDCA4	4
MCM5	4
ENSSSCG00000038202	4
MTFR2	5
OGFRL1	5
CASP8AP2	5
MARCKS	5
HDAC2	5
RPL17-C18orf32	5
CXXC1	5
PIF1	5
MNS1	5
MYEF2	5
IVD	5
ARHGAP11A	5
RPL4	5
KIF23	5
FANCM	5
MIS18BP1	5
CDKN3	5
DLGAP5	5
KIAA0586	5
SYNE2	5
IFT74	5
C9orf40	5
CEP78	5
ST6GALNAC4	5
ODF2	5
POC1A	5
RAD18	5
FANCD2	5
HLTF	5
GMPS	5
SMC4	5
ENSSSCG00000011732	5
ECT2	5
CCDC50	5
TFRC	5
GTPBP8	5
ENSSSCG00000033733	5
CDH1	5
CTCF	5
SHCBP1	5
ARHGAP33	5
UBE2S	5
ENSSSCG00000034174	5
ZBTB45	5
ENSSSCG00000022401	5
HP1BP3	5
DHDDS	5
HMGN2	5
SLC39A6	5
DEPDC1	5
USP1	5
NASP	5
KIF2C	5
MED8	5
CDC20	5
SSRP1	5
KIF18A	5
DDX39A	5
TNFAIP8L1	5
ENSSSCG00000025631	5
LMNB1	5
TGFBI	5
KIF20A	5
CDC25C	5
LARS	5
CDCA2	5
ZCCHC8	5
BCL7A	5
GPN3	5
CIT	5
CDK1	5
TMEM254	5
ZWINT	5
KIF11	5
CEP55	5
HELLS	5
BUB3	5
ENSSSCG00000026302	5
MCM6	5
XKR5	5
SPC25	5
SGO2	5
NCL	5
DTYMK	5
RRM1	5
POLD3	5
SNRPE	5
NUCKS1	5
ENSSSCG00000039370	5
EZH2	5
CENPF	5
ENSSSCG00000008677	5
NSD2	5
RFC1	5
PLK4	5
MAD2L1	5
CENPE	5
KLHL8	5
LIN54	5
TNRC18	5
NDE1	5
MAZ	5
REXO5	5
ARL6IP1	5
CPPED1	5
CCNF	5
SLC20A1	5
BUB1	5
CCDC88A	5
MSH2	5
CENPA	5
GEN1	5
ODC1	5
TMEM71	5
RAD21	5
PABPC1	5
CCNE2	5
TERF1	5
CSPP1	5
NUF2	5
ENSSSCG00000035209	5
PSRC1	5
GPSM2	5
SASS6	5
SCML2	5
ENSSSCG00000012202	5
CCNB3	5
KIF4A	5
ENSSSCG00000032946	5
CENPI	5
ENSSSCG00000035908	5
GMNN	5
ENSSSCG00000033566	5
ENSSSCG00000047841	5
ENSSSCG00000044013	5
LSM2	5
KIFC1	5
RUNX2	5
HDGFL3	5
RPS17	5
BLM	5
G2E3	5
ACOT4	5
CEP128	5
EFCAB11	5
ENSSSCG00000002460	5
NCAPH2	5
TST	5
ENSSSCG00000000194	5
TROAP	5
AAAS	5
CBX5	5
ENSSSCG00000047705	5
NAP1L1	5
NCAPD2	5
PARPBP	5
TMPO	5
NEDD1	5
CEP83	5
CEP290	5
OXCT1	5
DEPDC1B	5
CCNB1	5
NEURL1B	5
HMMR	5
TENT4A	5
SPART	5
CKAP2	5
DIAPH3	5
BORA	5
PARP1	5
EXO1	5
ASPM	5
KIF14	5
PFKP	5
IDI1	5
ENSSSCG00000051614	5
ENSSSCG00000044339	5
ENSSSCG00000034871	5
ID1	5
TPX2	5
BIRC5	5
UBALD2	5
KIF18B	5
TUBG1	5
ENSSSCG00000017446	5
KPNB1	5
PRR11	5
PIMREG	5
ENSSSCG00000017971	5
ENSSSCG00000038144	5
NCAPG2	5
ENSSSCG00000041692	5
ENSSSCG00000016711	5
HUS1	5
ND6	5
HSP90AA1	5
ENSSSCG00000039139	5
ENSSSCG00000000887	5
ENPP1	6
ELOVL4	6
ENSSSCG00000043390	6
PALM2-AKAP2	6
BCL6	6
LSAMP	6
GINS2	6
E2F2	6
MYOM1	6
MIER1	6
ENSSSCG00000003839	6
FJX1	6
SLC25A42	6
BST2	6
GADD45G	6
ENSSSCG00000010058	6
ENSSSCG00000049170	6
NEB	6
COL5A2	6
RPA3	6
UMAD1	6
GLCCI1	6
ENSSSCG00000015390	6
HHIP	6
RFC2	6
IL21R	6
IL1RL1	6
CD8B	6
GGCX	6
EPCAM	6
CDC42EP3	6
CCDC181	6
MNDA	6
CD1E	6
ENSSSCG00000006452	6
RORC	6
TNF	6
FKBP5	6
SLC29A1	6
HSP90AB1	6
CD2AP	6
CDH24	6
AQP3	6
CDC25B	6
FAM110A	6
ARSG	6
ENSSSCG00000016475	6
PRSS2	6
ENSSSCG00000039894	6
RNF122	6
ENSSSCG00000036465	6
PHACTR2	7
SCML4	7
LYSMD2	7
ENSSSCG00000004666	7
MBP	7
SERPINB10	7
NIN	7
TTC39B	7
CEMIP2	7
ANXA1	7
ENSSSCG00000005316	7
EOMES	7
CCR9	7
GPX1	7
GPR171	7
SKIL	7
CD200	7
CBLB	7
ENSSSCG00000025499	7
FFAR2	7
ENSSSCG00000002918	7
TGFB1	7
NAPSA	7
KLK7	7
PRDM16	7
RCAN3	7
RUNX3	7
ENSSSCG00000014565	7
SYT8	7
CD5	7
KLF2	7
TPM4	7
ENSSSCG00000032810	7
CXXC5	7
ENSSSCG00000034740	7
CLDN5	7
RASGEF1A	7
DDIT4	7
VCL	7
CALY	7
BIN1	7
ANGPT2	7
SORBS2	7
PDK1	7
INPP1	7
STAT4	7
FN1	7
IGFBP2	7
ARL4C	7
GPR35	7
ENSSSCG00000016400	7
CAVIN3	7
IL10RA	7
SMIM35	7
JAML	7
NUAK2	7
GSAP	7
NRCAM	7
TXK	7
ENSSSCG00000039158	7
AREG	7
NDST3	7
TSPAN5	7
HPGDS	7
ENSSSCG00000009240	7
ITGAM	7
PYCARD	7
TEKT5	7
MAP4K4	7
CAPG	7
SMC6	7
SLC66A3	7
ID2	7
CHD7	7
SELL	7
CD247	7
SLAMF6	7
ENSSSCG00000006395	7
FCRL6	7
ENSSSCG00000006418	7
ENSSSCG00000036622	7
ENSSSCG00000049524	7
S100A4	7
S100A6	7
CTSS	7
KCNA3	7
VAV3	7
S1PR1	7
ENSSSCG00000012238	7
TIMP1	7
SLC25A5	7
CD40LG	7
FLNA	7
ENSSSCG00000001229	7
ENSSSCG00000001341	7
BAG2	7
FES	7
GZMH	7
JDP2	7
MFNG	7
ITGB7	7
GLIPR1	7
CCND2	7
RETREG1	7
IL7R	7
IL6ST	7
PDE4D	7
HAVCR2	7
ANXA6	7
FOXO1	7
LCP1	7
TNFSF11	7
DGKH	7
GPR183	7
ENSSSCG00000031278	7
ENSSSCG00000044700	7
COL4A2	7
RASA3	7
CSRP1	7
AOPEP	7
VIM	7
TOX2	7
PLTP	7
STMN3	7
RGS19	7
ENSSSCG00000037364	7
CCR7	7
IGFBP4	7
SERPINF1	7
RAP1GAP2	7
ENSSSCG00000034049	7
ALDH3A2	7
ENSSSCG00000033909	7
ENSSSCG00000031897	7
NPY	7
MYO1G	7
ENSSSCG00000033734	7
P2RY8	7
GHSR	8
PARP14	8
CFAP44	8
MX2	8
MX1	8
ISG15	8
IFI6	8
IFI44	8
IFITM3	8
IRF7	8
DDX60	8
IFIT1	8
IFIH1	8
ENSSSCG00000033089	8
SAMD9	8
HERC5	8
HERC6	8
EIF2AK2	8
RSAD2	8
CMPK2	8
EPSTI1	8
LGALS3BP	8
DHX58	8
ENSSSCG00000017754	8
SNX9	9
ZC3H12D	9
STX11	9
SGK1	9
BACH2	9
RORA	9
ANXA2	9
PYGO1	9
ENSSSCG00000005095	9
NR4A3	9
PTGS1	9
CCR4	9
ZBTB38	9
NFKBIZ	9
IFNGR2	9
ENSSSCG00000028741	9
MT3	9
ENSSSCG00000030300	9
CD22	9
NFKBID	9
RELB	9
ENSSSCG00000003236	9
ENSSSCG00000038351	9
TNFRSF4	9
TNFRSF9	9
TNFRSF1B	9
DHRS3	9
IL23R	9
ENSSSCG00000033465	9
TNNI2	9
FAM111A	9
ENSSSCG00000013768	9
OLFM2	9
GADD45B	9
IRF1	9
NDFIP1	9
OAS2	9
OAS1	9
BICDL1	9
GRK3	9
ENSSSCG00000010007	9
DUSP5	9
DUSP4	9
NR4A2	9
DAPL1	9
SPATS2L	9
CTLA4	9
CRTAM	9
TSPAN13	9
ENSSSCG00000015447	9
PRDX6	9
RGS16	9
DDC	9
RELL1	9
SCD5	9
NUPR1	9
ENSSSCG00000022322	9
LGALSL	9
TRIB1	9
CA2	9
S100A11	9
VCAM1	9
DIPK1A	9
FOXP3	9
PAGE4	9
ENSSSCG00000021576	9
CTSH	9
BCL2A1	9
NFKBIA	9
ENSSSCG00000002081	9
AKAP5	9
CENPM	9
LGALS1	9
KCTD17	9
NR4A1	9
IKZF4	9
A2M	9
LAG3	9
CD9	9
ENSSSCG00000017032	9
RGS1	9
IL2RA	9
SAMHD1	9
PMEPA1	9
METRNL	9
CACNG4	9
MYL4	9
VMP1	9
TRAF4	9
ENO3	9
GPR37	9
FUT7	9
MTHFD1L	10
MAP7	10
COL19A1	10
PRDM1	10
ATP8B4	10
DAAM1	10
ISG20	10
MPDZ	10
ENSSSCG00000044924	10
GNG10	10
NEK6	10
GFI1B	10
ENSSSCG00000043876	10
RARRES1	10
TIGIT	10
GCSAM	10
ERG	10
PDXK	10
PFKL	10
COL6A1	10
IRF8	10
PLCG2	10
TYROBP	10
SPINT2	10
CLEC11A	10
LAIR1	10
CCDC28B	10
ENSSSCG00000021812	10
MS4A2	10
SPI1	10
MDK	10
LMO2	10
ENSSSCG00000013318	10
GCSAML	10
ISYNA1	10
IFI30	10
CD70	10
IQGAP2	10
MZB1	10
CSF1R	10
P2RX2	10
RHOU	10
CHST3	10
ENSSSCG00000010448	10
HHEX	10
CNNM1	10
HTRA1	10
POU2AF1	10
MPZL2	10
C1orf21	10
NIBAN1	10
KIT	10
JCHAIN	10
RNF150	10
TIFA	10
UNC5C	10
SULT1A3	10
RPIA	10
PLEK	10
MYCN	10
DEPTOR	10
LAPTM4B	10
ENSSSCG00000006156	10
FCER1A	10
TSPAN2	10
ENSSSCG00000025485	10
PRDX4	10
DMD	10
GPR34	10
ITM2A	10
BTK	10
BEX4	10
BEX1	10
ENSSSCG00000038404	10
TXNDC5	10
HLA-DRA	10
ENSSSCG00000001455	10
SLA-DQB1	10
ENSSSCG00000001456	10
HLA-DOB	10
SLA-DMA	10
RPP25	10
TSPO	10
NCF4	10
WNT10B	10
NFE2	10
MDM2	10
ENSSSCG00000037609	10
CHPT1	10
EEA1	10
ENSSSCG00000039222	10
NPR3	10
SELENOP	10
GAPT	10
FLT3	10
ENSSSCG00000049891	10
ENAH	10
ENSSSCG00000010878	10
GKAP1	10
CST3	10
CPXM1	10
CA4	10
P2RX1	10
GIMAP4	10
IRF5	10
TFEC	10
ENSSSCG00000028997	10
ENSSSCG00000037775	10
LCN8	10
ENSSSCG00000031090	10
SMPDL3A	11
TJP1	11
PMAIP1	11
GLIPR2	11
CXCR6	11
CCR5	11
CD96	11
RETNLB	11
NKG7	11
NCR1	11
ZNF683	11
ARHGEF28	11
ITM2C	11
UCP2	11
FGL2	11
ENSSSCG00000008898	11
FSCN1	11
LITAF	11
GNLY	11
EVA1A	11
XCL1	11
ENSSSCG00000036618	11
FCER1G	11
CD244	11
IL6R	11
S100A1	11
S100A10	11
ENSSSCG00000024973	11
CXCR3	11
SERPINB1	11
UBD	11
ENSSSCG00000049023	11
ENSSSCG00000029668	11
BICD1	11
ENSSSCG00000000638	11
KLRK1	11
ENSSSCG00000000640	11
KLRD1	11
ENSSSCG00000026217	11
KLRB1	11
GZMK	11
GZMA	11
GZMA.1	11
NRP1	11
CST7	11
CCL4	11
CCL5	11
STRIP2	11
MYB	12
ENSSSCG00000004572	12
NFATC1	12
NEDD4L	12
TIPIN	12
ZNF462	12
RFTN1	12
GPR160	12
ETV5	12
NCBP2	12
APP	12
TIAM1	12
PADI2	12
ID3	12
RNF125	12
LPAR3	12
USP24	12
CDKN1C	12
ENSSSCG00000032003	12
ENSSSCG00000014540	12
SWAP70	12
NLRP3	12
ST8SIA4	12
EGR1	12
LPL	12
BLK	12
HVCN1	12
PPP1CC	12
ARID5B	12
EGR2	12
SRGN	12
ELOVL3	12
CYTIP	12
GALNT3	12
GPR155	12
STRADB	12
CD28	12
IKZF2	12
NMUR1	12
SH3BP4	12
SLC45A3	12
HDAC9	12
ENSSSCG00000023584	12
ENSSSCG00000029596	12
SEPTIN11	12
ENSSSCG00000009211	12
LAT2	12
ORAI3	12
ENSSSCG00000035256	12
SNX29	12
ENSSSCG00000008032	12
DUSP2	12
REL	12
TRIB2	12
MYC	12
PAG1	12
GPR161	12
RCSD1	12
HSPA6	12
ENSSSCG00000006378	12
NTRK1	12
FMO5	12
CD58	12
LRRC8C	12
EIF1AX	12
ACSL4	12
TRERF1	12
COCH	12
ENSSSCG00000037475	12
ENSSSCG00000001979	12
ENSSSCG00000022057	12
ZFP36L1	12
FOS	12
ENSSSCG00000000025	12
CYTH4	12
NAB2	12
IL26	12
ENSSSCG00000000563	12
SOX5	12
CD69	12
PTPN6	12
DUSP6	12
ITGA1	12
PELO	12
GJB6	12
ATP8A2	12
ALOX5AP	12
RGS18	12
MAP3K8	12
GATA3	12
SFMBT2	12
NET1	12
AVP	12
TGM2	12
ADA	12
VAT1	12
ENSSSCG00000017749	12
ENSSSCG00000029441	12
HS3ST3B1	12
TAGAP	13
SYTL3	13
TENT5A	13
SAMSN1	13
ETS2	13
MAF	13
ENC1	13
OR51E1	13
LAX1	13
SOX13	13
RHEX	13
AHR	13
PLA2G4A	13
TRAF5	13
ENSSSCG00000007973	13
ENSSSCG00000008147	13
BCAR3	13
ENSSSCG00000034610	13
MGST1	13
YBX3	13
ENSSSCG00000034914	13
RGS2	13
HACD1	13
CASS4	13
ENSSSCG00000039633	13
ENSSSCG00000038667	13
ENSSSCG00000031085	13
ARG1	14
SNX22	14
EPB42	14
BLVRB	14
RHCE	14
ENSSSCG00000032067	14
TAL1	14
SOX6	14
EPOR	14
SNCG	14
ENSSSCG00000009046	14
AHSP	14
HBM	14
MAL	14
CA1	14
ENSSSCG00000043115	14
ALAS2	14
ENSSSCG00000020695	14
TRIM10	14
RHAG	14
PARVB	14
HEBP1	14
SPINK4	14
ENSSSCG00000031608	14
ENSSSCG00000033190	14
INMT	14
SNX10	14
RPS12	15
ENSSSCG00000004970	15
RPS6	15
ENSSSCG00000033019	15
RPL7A	15
RPSA	15
ENSSSCG00000036114	15
RPL24	15
RPL13	15
RPL28	15
RPS8	15
RPS15	15
RPLP0	15
HSPE1	15
RPS2	15
ENSSSCG00000029830	15
RPS20	15
RPS4X	15
RPL36A-HNRNPH2	15
SSR4	15
RPS18	15
RPL3	15
ENSSSCG00000033310	15
ENSSSCG00000000576	15
NPM1	15
RPL21	15
SELENOS	16
PSAT1	16
MANF	16
SLC7A5	16
SLC1A5	16
ATF5	16
PIK3CD	16
CLIC4	16
ENSSSCG00000033952	16
SLC3A2	16
ENSSSCG00000013380	16
CALR	16
ENSSSCG00000010084	16
REXO2	16
ASNS	16
SLC1A4	16
PDIA6	16
PHGDH	16
SARS	16
TM6SF1	16
MARS	16
HSP90B1	16
EPRS	16
EIF2S2	16
CEBPB	16
PYCR1	16
GARS	16
ENSSSCG00000039217	16
