# Supplementary material for: Exploring transcriptomic and genomic differences between susceptible and resistant fetal pigs to maternal PRRSV infection at late gestation
Source: Vet Res. 2025 Nov 3;56:208. doi: 10.1186/s13567-025-01621-w (PMC12584525; doi:10.1186/s13567-025-01621-w)
Supplement: Supplementary file 16 — Additional file 16. cis-ieQTL mapping results for DEGs. First sheet: cis-ieQTLs for DEGs identified in all five contrasts. Second sheet: cis-ieQTLs for DEGs identified in four contrasts. Third sheet: cis-ieQTLs for DEGs identified in comparisons of MS vs. CR, PR, or VS. Fourth sheet: cis-ieQTLs for DEGs identified in comparisons of MS vs. CR or PR. Fifth sheet: cis-ieQTLs for DEGs identified in comparisons of VS vs. CR or PR. Sixth sheet: cis-ieQTLs for DEGs identified in only one contrast. Seventh sheet: cis-ieQTLs for DEGs identified in any remaining combinations of contrasts. [file 13567_2025_1621_MOESM16_ESM.xls]

## Sheet: 5_contrasts
eGene	Contrast	DEG results			eQTL mapping results
		log2FC	P	FDR	Variant_ID	Chromosome	Position	MAF	P	Adjusted P	Positional candidate gene
SERPINB10	VS-CR	1.30946	2.70812e-08	3.94343e-07	chr1_158327902	1	158327902	0.649	6.2089e-06	0.0149419	KDSR
	MS-CR	2.49608	2.83e-22	1.54e-20
	VS-PR	1.33401	1.13573e-06	1.59231e-05
	MS-PR	2.52062	1.91375e-16	7.33875e-15
	MS-VS	1.18661	6.5483e-07	6.04099e-06
MPO	VS-CR	1.3309	3.37422e-06	2.94188e-05	chr12_35396950	12	35396950	0.699	2.01969e-05	0.0248072	TRIM37,SKA2
					chr12_35397015		35397015	0.225	9.90942e-06	0.01363
	MS-CR	2.87765	4.43e-20	1.7e-18	chr12_35396950		35396950	0.699	2.01969e-05	0.0248072
					chr12_35397015		35397015	0.225	9.90942e-06	0.01363
	VS-PR	1.55867	3.60934e-06	4.33216e-05	chr12_35396950		35396950	0.699	2.01969e-05	0.0248072
					chr12_35397015		35397015	0.225	9.90942e-06	0.01363
	MS-PR	3.10542	6.01291e-16	2.01544e-14	chr12_35396950		35396950	0.699	2.01969e-05	0.0248072
					chr12_35397015		35397015	0.225	9.90942e-06	0.01363
	MS-VS	1.54675	1.76729e-07	2.08635e-06	chr12_35396950		35396950	0.699	2.01969e-05	0.0248072
					chr12_35397015		35397015	0.225	9.90942e-06	0.01363

## Sheet: 4_contrasts
eGene	Contrast	DE results			eQTL mapping results
		log2FC	P	FDR	Variant_ID	Chromosome	Position	MAF	P	Adjusted P	Positional candidate gene
TDRD7	VS-CR	2.51204	2.05685e-33	5.81703e-31	chr1_239768396	1	239768396	0.167	1.13734e-05	0.0328497	TRMO, NM_001243624
	MS-CR	2.162	1.96e-29	3.74e-27
	VS-PR	2.24113	1.2597e-21	2.59098e-19
	MS-PR	1.89109	6.64419e-19	5.75266e-17
HK3	VS-CR	1.53683	3.29255e-15	1.2734e-13	chr2_80638522	2	80638522	0.649	3.35492e-07	0.00116351	MXD3, PRELID1, NM_001244104, LMAN2
	MS-CR	2.4718	2.25e-29	4.16e-27
	VS-PR	1.83662	2.45978e-14	1.57879e-12
	MS-PR	2.77159	4.25432e-25	2.08117e-22
ENSSSCG00000058619	VS-CR	2.21287	1.2351e-32	3.14864e-30	chr4_127376638	4	127376638	0.214	1.9648e-06	0.00425561	GBP2, ENSSSCG00000058709, LOC100155195
	MS-CR	1.50231	1.91e-21	8.82e-20
	VS-PR	2.07427	2.60082e-22	5.95883e-20
	MS-PR	1.36371	4.41587e-14	8.64079e-13
ENSSSCG00000030801	VS-CR	2.35628	5.12426e-30	9.18308e-28					1.91153e-06	0.00636243
	MS-CR	1.57445	2.85e-19	9.39e-18
	VS-PR	2.20564	4.37812e-20	6.44261e-18
	MS-PR	1.42381	2.18692e-12	2.84159e-11
ENSSSCG00000063342	VS-CR	2.54229	7.17936e-33	1.87041e-30					2.13542e-08	5.28692e-05
	MS-CR	1.62818	1.02e-19	3.6e-18
	VS-PR	2.51457	2.13933e-23	6.14632e-21
	MS-PR	1.60046	2.73614e-14	5.66639e-13
ENSSSCG00000058709	VS-CR	2.14485	1.02297e-25	1.08916e-23					1.88196e-07	0.000418163
	MS-CR	1.07485	8.98e-11	5.52e-10
	VS-PR	2.0147	4.91897e-17	4.61313e-15
	MS-VS	-1.07	2.88166e-09	8.03669e-08
GBP2	VS-CR	2.47929	8.7439e-37	4.39624e-34					3.43249e-07	0.000660968
	MS-CR	1.60868	6.89e-23	4.2e-21
	VS-PR	2.51936	3.05108e-27	3.45154e-24
	MS-PR	1.64875	1.11185e-17	6.47087e-16
GBP1	VS-CR	3.05016	4.15739e-36	1.74997e-33					5.26991e-08	0.000134307
	MS-CR	2.18316	5.38e-26	5.63e-24
	VS-PR	2.85897	1.50838e-24	7.18465e-22
	MS-PR	1.99197	3.66335e-17	1.81127e-15
C1R	VS-CR	2.69472	4.88047e-26	5.48674e-24	chr5_64330354	5	64330354	0.5	3.06128e-06	0.0265138	TNFRSF1A, PLEKHG6, NM_213969
	MS-CR	3.06697	3.22e-30	6.86e-28
	VS-PR	2.44471	3.65063e-16	3.10218e-14
	MS-PR	2.81695	1.23513e-20	1.863e-18
C1S	VS-CR	2.685	2.28324e-24	2.13024e-22					3.47757e-08	0.000551569
	MS-CR	3.14209	2e-29	3.77e-27
	VS-PR	2.34015	2.23712e-14	1.45132e-12
	MS-PR	2.79724	2.93006e-19	2.88228e-17
FAM167B	VS-CR	1.65507	2.15976e-13	6.90664e-12	chr6_88972088	6	88972088	0.297	5.98466e-06	0.0305031	ZBTB8OS, ENSSSCG00000032543
	MS-CR	2.45845	5.71e-23	3.5e-21
	VS-PR	1.70961	4.61907e-10	1.49484e-08
	MS-PR	2.51299	4.83871e-18	3.15039e-16
CXCL9	VS-CR	4.49885	4.9167e-29	7.47833e-27	chr8_71839942	8	71839942	0.464	2.49003e-06	0.00567779	SCARB2, NM_001244155
	MS-CR	3.69614	9.91e-24	6.79e-22
	VS-PR	4.53207	1.33202e-20	2.19178e-18
	MS-PR	3.72936	3.07744e-17	1.54727e-15
CXCL10	VS-CR	4.83156	4.53041e-39	5.85717e-36					9.54015e-06	0.0172225
	MS-CR	4.23689	1.89e-35	1.32e-32
	VS-PR	4.61509	2.35599e-27	2.84289e-24
	MS-PR	4.02042	8.97502e-25	3.77786e-22
CXCL11	VS-CR	5.29613	2.31269e-30	4.37128e-28					2.33324e-06	0.0405965
	MS-CR	4.60902	4.15e-27	5.11e-25
	VS-PR	5.40176	4.42594e-22	9.89005e-20
	MS-PR	4.71464	7.85767e-20	9.05884e-18
DHX58	VS-CR	4.46859	1.06001e-37	7.67446e-35	chr12_19877958	12	19877958	0.221	3.09369e-07	0.00141105	IFI35, VAT1
	MS-CR	3.86344	1.23e-33	5.44e-31
	VS-PR	3.96992	8.98658e-24	3.25314e-21
	MS-PR	3.36477	5.9632e-21	9.90219e-19
RILPL2	VS-CR	1.06409	5.79298e-21	3.98163e-19	chr14_29366938	14	29366938	0.652	2.53632e-06	0.00998987	ENSSSCG00000009770, DDX55, EIF2B1
	MS-CR	1.5037	1.57e-33	6.75e-31
	VS-PR	1.02243	9.63491e-15	6.66449e-13
	MS-PR	1.46204	3.36082e-25	1.68975e-22
PRND	VS-CR	-1.69473	4.01078e-09	6.94026e-08	rs1113001321	17	13774075	0.283	2.38938e-09	6.90246e-05	RASSF2
					chr17_13775274		13775274		3.88542e-06	0.0168363
	MS-CR	-2.26563	2.33e-14	2.77e-13	rs1113001321		13774075		2.38938e-09	6.90246e-05
					chr17_13775274		13775274		3.88542e-06	0.0168363
	VS-PR	-2.35289	4.43908e-12	2.08695e-10	rs1113001321		13774075		2.38938e-09	6.90246e-05
					chr17_13775274		13775274		3.88542e-06	0.0168363
	MS-PR	-2.92379	1.88501e-18	1.40986e-16	rs1113001321		13774075		2.38938e-09	6.90246e-05
					chr17_13775274		13775274		3.88542e-06	0.0168363

## Sheet: MS_specific_contrasts
eGene	Contrast	DE results			eQTL mapping results
		log2FC	P	FDR	Variant_ID	Chromosome	Position	MAF	P	Adjusted P	Positional candidate gene
ICAM4	MS-CR	2.09494	2.78e-17	6.16e-16	chr2_68657193	2	68657193	0.116	3.19237e-06	0.0106399	ENSSSCG00000044985, ENSSSCG00000049610, LOC100738906, LOC100513397
	MS-PR	1.95621	2.29334e-11	2.33988e-10
	MS-VS	1.77623	6.78578e-12	9.09798e-10
DOK3	MS-CR	1.60609	5.5e-20	2.06e-18	chr2_80638522		80638522	0.649	2.63182e-06	0.00760176	MXD3, PRELID1, NM_001244104, LMAN2
					chr2_80652085		80652085	0.236	1.37422e-06	0.00560313	ENSSSCG00000014043, NSD1, PRELID1, RAB24, NM_001243906
	MS-PR	1.61363	3.8182e-15	9.98691e-14	chr2_80638522		80638522	0.649	2.63182e-06	0.00760176	MXD3, PRELID1, NM_001244104, LMAN2
					chr2_80652085		80652085	0.236	1.37422e-06	0.00560313	ENSSSCG00000014043, NSD1, PRELID1, RAB24, NM_001243906
	MS-VS	1.19337	1.04106e-11	1.26464e-09	chr2_80638522		80638522	0.649	2.63182e-06	0.00760176	MXD3, PRELID1, NM_001244104, LMAN2
					chr2_80652085		80652085	0.236	1.37422e-06	0.00560313	ENSSSCG00000014043, NSD1, PRELID1, RAB24, NM_001243906
GAREM2	MS-CR	1.54129	1.4e-15	2.18e-14	MARC0016706	3	112963831	0.613	6.02047e-06	0.0430651	KIF3C, LOC106509872
	MS-PR	1.9563	5.48575e-16	1.8594e-14
	MS-VS	1.43654	1.49807e-12	3.26688e-10
ENSSSCG00000024568	MS-CR	2.42569	1.75e-22	9.93e-21	chr6_49405347	6	49405347	0.239	2.73023e-05	0.0324071	B3GNT8, DMAC2, ATP5SL, LOC110260992
	MS-PR	2.50876	6.53133e-17	2.95542e-15
	MS-VS	1.99938	5.69518e-15	1.5513e-11
SPHK1	MS-CR	1.50506	4.23e-15	5.93e-14	chr12_4255694	12	4255694	0.207	1.62442e-07	0.00703615	SEPTIN9, 100621037
	MS-PR	1.42876	1.07078e-10	9.39004e-10
	MS-VS	1.4198	2.05692e-12	3.77959e-10
ETV4	MS-CR	1.42161	3.51e-13	3.3e-12	chr12_19877958		19877958	0.221	2.09236e-07	0.000697334	IFI35, VAT1
	MS-PR	1.7333	4.18097e-13	6.51814e-12
	MS-VS	1.66728	1.18233e-14	1.71473e-11
SCARF2	MS-CR	1.06741	1.07e-07	3.98e-07	chr14_51108421	14	51108421	0.21	1.14782e-08	0.000119838	C22orf39, MRPL40, NM_001243559, NM_001243560, C14H22orf39
					chr14_51108735		51108735	0.268	5.3111e-07	0.00158699	UFD1, C22orf39, MRPL40, NM_001243559, NM_001243560, C14H22orf39
					chr14_51108740		51108740	0.243	4.58317e-06	0.00751272
					chr14_51108742		51108742	0.232	9.89122e-09	0.000119838
	MS-PR	1.302	6.58954e-08	3.22527e-07	chr14_51108421		51108421	0.21	1.14782e-08	0.000119838	C22orf39, MRPL40, NM_001243559, NM_001243560, C14H22orf39
					chr14_51108735		51108735	0.268	5.3111e-07	0.00158699	UFD1, C22orf39, MRPL40, NM_001243559, NM_001243560, C14H22orf39
					chr14_51108740		51108740	0.243	4.58317e-06	0.00751272
					chr14_51108742		51108742	0.232	9.89122e-09	0.000119838
	MS-VS	1.51336	1.91115e-11	1.86695e-09	chr14_51108421		51108421	0.21	1.14782e-08	0.000119838	C22orf39, MRPL40, NM_001243559, NM_001243560, C14H22orf39
					chr14_51108735		51108735	0.268	5.3111e-07	0.00158699	UFD1, C22orf39, MRPL40, NM_001243559, NM_001243560, C14H22orf39
					chr14_51108740		51108740	0.243	4.58317e-06	0.00751272
					chr14_51108742		51108742	0.232	9.89122e-09	0.000119838

## Sheet: MS.CR.PR_contrasts
eGene	Contrast	DE results			eQTL mapping results
		log2FC	P	FDR	Variant_ID	Chromosome	Position	MAF	P	Adjusted P	Positional candidate gene
ENSSSCG00000000640	MS-CR	1.47352	1.05e-08	4.61e-08	rs1111960120	5	61758850	0.793	8.08526e-06	0.0467075	GABARAPL1, NM_001190287
					rs789371235		61759056
	MS-PR	1.15343	0.000133252	0.000337497	rs1111960120		61758850
					rs789371235		61759056
PTCRA	MS-CR	-1.36359	1.37e-10	8.15e-10	chr7_38040258	7	38040258	0.572	1.03286e-06	0.0178911	PEX6, GNMT, NM_001110419, NM_001110426
	MS-PR	-1.42779	2.82859e-09	1.82848e-08
FITM1	MS-CR	1.17523	0.00744586	0.0124396	chr7_75142653		75142653	0.547	4.11492e-09	0.000356591	IRF9, RNF31, NM_001078670
	MS-PR	1.82435	0.000238105	0.000574092
NECTIN1	MS-CR	1.01404	1.26e-12	1.06e-11	rs1109216192	9	46026507	0.236	5.9929e-06	0.0222619	DDX6
	MS-PR	1.15263	2.893e-11	2.87868e-10
CCR10	MS-CR	1.08266	3.47e-14	3.97e-13	chr12_19877958	12	19877958	0.221	6.74768e-06	0.0184305	IFI35, VAT1
					rs3470819698		21075133	0.264	6.19705e-05	0.0488232	ENSSSCG00000017448, LOC110255312
	MS-PR	1.20277	2.31979e-12	2.99061e-11	chr12_19877958		19877958	0.221	6.74768e-06	0.0184305	IFI35, VAT1
					rs3470819698		21075133	0.264	6.19705e-05	0.0488232	ENSSSCG00000017448, LOC110255312

## Sheet: VS.CR.PR_contrasts
eGene	Contrast	DE results			eQTL mapping results
		log2FC	P	FDR	Variant_ID	Chromosome	Position	MAF	P	Adjusted P	Positional candidate gene
PMAIP1	VS-CR	1.25561	4.80758e-19	2.59753e-17	chr1_161630488	1	161630488	0.185	1.71393e-05	0.0488224	LMAN1, CPLX4
	VS-PR	1.11576	1.14798e-11	4.95908e-10
NR4A3	VS-CR	1.05496	3.79191e-12	1.05753e-10	chr1_240917471		240917471	0.192	9.33533e-06	0.016853	TGFBR1, NM_001038639
	VS-PR	1.01525	4.033e-08	8.60817e-07
ENSSSCG00000055788	VS-CR	1.00467	3.63153e-08	5.18789e-07	rs340245682	4	109018158	0.087	0.000131203	0.0434368	ENSSSCG00000006793, ENSSSCG00000039977, LOC100621421, PIFO
					rs340989898		109335694	0.116	0.000120155	0.0421483	CD53
	VS-PR	1.0324	3.59046e-06	4.31523e-05	rs340245682		109018158	0.087	0.000131203	0.0434368	ENSSSCG00000006793, ENSSSCG00000039977, LOC100621421, PIFO
					rs340989898		109335694	0.116	0.000120155	0.0421483	CD53
ENSSSCG00000037808	VS-CR	1.0576	1.88974e-08	2.86468e-07	rs1108816700		110413375	0.167	1.82e-07	0.0031541	ENSSSCG00000037808, ENSSSCG00000053482, NM_001078684, LOC106510200, LOC110260350
					rs1111254305		110413376
					chr4_110493689		110493689	0.225	3.22234e-08	0.00093073	AMPD2
					rs3475964417		110493819				AMPD2, GNAT2
					rs3474458459		110500261				AMPD2, GNAT2
	VS-PR	1.10368	4.36722e-06	5.0736e-05	rs1108816700		110413375	0.167	1.82e-07	0.0031541	ENSSSCG00000037808, ENSSSCG00000053482, NM_001078684, LOC106510200, LOC110260350
					rs1111254305		110413376
					chr4_110493689		110493689	0.225	3.22234e-08	0.00093073	AMPD2
					rs3475964417		110493819				AMPD2, GNAT2
					rs3474458459		110500261				AMPD2, GNAT2
SCN2B	VS-CR	-1.31421	4.73145e-10	9.60082e-09	chr9_45656959	9	45656959	0.083	5.92377e-07	0.00197401	UBE4A, ENSSSCG00000054409, CD3G, NM_001008686, NM_001244872
	VS-PR	-1.36363	2.45548e-08	5.54167e-07

## Sheet: 1_contrast_only
eGene	Contrast	DE results			eQTL mapping results
		log2FC	P	FDR	Variant_ID	Chromosome	Position	MAF	P	Adjusted P	Positional candidate gene
ATF3	VS-CR	1.04963	1.58525e-11	3.99438e-10	chr9_131000615	9	131000615	0.181	2.84038e-05	0.0388034	PACC1, PPP2R5A, NM_001100192, TMEM206
RD3	VS-CR	-1.0742	5.50251e-07	5.8448e-06					8.99698e-06	0.0125731
SNORA80E	MS-CR	-1.01647	1.33e-06	4.13e-06	chr4_94250369	4	94250369	0.565	1.26438e-05	0.0258479	MSTO1, ENSSSCG00000006510, ENSSSCG00000052269, NM_001244634, GON4L, LOC100525517
DYNC1I1	MS-CR	1.09638	6.1e-09	2.78e-08	rs330245844	9	75782168	0.652	1.34908e-06	0.0162974	SLC25A13, ENSSSCG00000058671
INCA1	MS-CR	-1.03433	7.39e-06	2.05e-05	chr12_52683017	12	52683017	0.333	8.3618e-05	0.0272431	NEURL4, ENSSSCG00000017942, ACAP1
COL15A1	VS-PR	-1.0877	4.13352e-06	4.86454e-05	chr1_239768396	1	239768396	0.167	1.04533e-06	0.0279007	TRMO, NM_001243624
KCNH3	MS-PR	1.18687	4.48774e-07	1.87291e-06	rs337575760	5	14887316	0.819	2.55729e-05	0.0245708	DDX23, CACNB3
					rs329872153		14887718
					rs321433860		14887914	0.688	1.28255e-06	0.023859
					rs329132470		14888004	0.819	2.55729e-05	0.0245708
					rs81382640		14889591	0.685	9.45756e-06	0.023859
					rs334514014		14890403	0.819	2.55729e-05	0.0245708
					rs330437541		14891561	0.721	1.53861e-05	0.0245708
					rs696988457		14892112	0.688	1.28255e-06	0.023859
					rs703674145		14892178
					rs344302450		15306498	0.764	8.50048e-05	0.0498457	C1QL4, TROAP
					rs322079523		15306499
					rs333204115		15306539
					rs338597092		15306782	0.757	5.10672e-05	0.0381499
					rs341733021		15307340	0.764	8.50048e-05	0.0498457
					rs699216907		15484303	0.797	1.01994e-05	0.023859	SPATS2
					rs3472307715		15931092	0.754	8.22235e-06	0.023859	RACGAP1
					rs332367230		16003829	0.928	4.63118e-05	0.0355158	GPD1, SMARCD1, NM_001190240, NM_001244613, LOC102163508
					chr5_16004478		16004478
					rs323455728		16004726	0.855	3.42629e-05	0.0312543
					rs340485451		16013995	0.804	7.61926e-06	0.023859	GPD1, NM_001190240, LOC110260660
					rs3469875927		16039606	0.928	4.63118e-05	0.0355158	CERS5
GUCA1A	MS-PR	1.08346	4.2267e-07	1.77214e-06	rs320928104	7	37656138	0.062	0.00034611	0.047386	UBR2, ENSSSCG00000053152
					rs328797669		37728527				UBR2
					rs342819028		37729955
					rs321902569		37739917
					rs320245757		37748420
					rs322734792		37759141
					rs80801883		37768742
					rs339195919		37769662
					rs319833968		37783199
					rs339323435		37783993				UBR2, PRPH2
					rs346280746		37784248
					rs325681480		37903907				BICRAL
					rs328713959		38091312				RRP36, KLHDC3, NM_001123090
					rs334051143		38092629				RRP36, NM_001123090
					rs341410215		38092632
					rs325881070		38092844
					rs341425627		38092903				RRP36, CUL7, NM_001123090
					rs324828875		38092979
					rs334125249		38105475				CUL7, LOC110261528
					rs335072358		38122624				MRPL2, KLC4, NM_001185067
ALDH8A1	MS-VS	1.24232	2.71211e-07	2.94477e-06	chr1_28820172	1	28820172	0.819	4.39275e-06	0.00718197	MYB
					rs345185436		28820191
					rs336555684		28820249
					rs345024100		28843174
MNDA	MS-VS	-1.04496	1.29661e-08	2.60184e-07	chr4_91418919	4	91418919	0.203	6.83879e-06	0.0395063	MNDA, LOC100154852, LOC100156073
TEF	MS-VS	1.19844	1.67329e-12	3.44165e-10	chr5_6216715	5	6216715	0.163	3.8565e-05	0.0464161	RRP7A, SERHL2
ENSSSCG00000003346	MS-VS	1.12568	2.12909e-06	1.60235e-05	chr6_63712565	6	63712565	0.558	0.000332376	0.0359592	ATAD3A, LOC100525876
RAB7B	MS-VS	1.37647	9.82371e-15	1.71473e-11	chr9_67147523	9	67147523	0.141	7.64781e-08	0.000165696	IKBKE, LOC106508612
					chr9_67532619		67532619	0.239	4.15436e-06	0.00480039	IL24, FCMR
SEPTIN5	MS-VS	1.25038	1.22097e-10	7.2936e-09	chr14_51108421	14	51108421	0.21	6.73543e-08	0.000898753	C22orf39, MRPL40, NM_001243559, NM_001243560, C14H22orf39
					chr14_51108742		51108742	0.232	6.3335e-06	0.0171446	UFD1, C22orf39, MRPL40, NM_001243559, NM_001243560, C14H22orf39
ADGRA2	MS-VS	1.27154	2.85229e-14	1.98563e-11	chr15_47626847	15	47626847	0.185	6.08952e-11	7.97678e-07	PLEKHA2, HTRA4
					rs319878294		48207015	0.091	6.13197e-06	0.0065892	NSD3
					rs319924933		48300625	0.101	7.82022e-06	0.00806572	BAG4
					rs320883556		48301593
					rs330519807		48301987
GBX1	MS-VS	1.18215	4.5104e-09	1.145e-07	rs1110745700	18	6947655	0.225	8.17607e-08	0.00166886	CASP2

## Sheet: remaining_contrasts
eGene	Contrast	DE results			eQTL mapping results
		log2FC	P	FDR	Variant_ID	Chromosome	Position	MAF	P	Adjusted P	Positional candidate gene
TMEM98	VS-CR	1.27407	4.62283e-11	1.09377e-09	rs81215870	12	42095933	0.67	5.42571e-07	0.0235093	TMEM98
					rs320867996		42097887		3.15757e-08	0.00273632
	MS-CR	1.04034	2.29e-08	9.54e-08	rs81215870		42095933		5.42571e-07	0.0235093
					rs320867996		42097887		3.15757e-08	0.00273632
	VS-PR	1.08033	2.67503e-06	3.33918e-05	rs81215870		42095933		5.42571e-07	0.0235093
					rs320867996		42097887		3.15757e-08	0.00273632
ENSSSCG00000023014	VS-CR	-1.20105	5.33736e-06	4.41931e-05	chr12_19877958		19877958	0.221	1.67127e-06	0.0041371	IFI35, VAT1
	VS-PR	-1.17746	7.937e-05	0.000593635
	MS-VS	1.52892	1.1906e-08	2.45163e-07
HBQ1	MS-PR	1.18487	1.4801e-06	5.52708e-06	chr3_40513213	3	40513213	0.529	4.19417e-05	0.0301299	GNPTG, UNKL
					chr3_41089624		41089624	0.457	1.24825e-05	0.0225374	JMJD8, WDR24, STUB1
	MS-VS	1.45049	4.81362e-10	2.00173e-08	chr3_40513213		40513213	0.529	4.19417e-05	0.0301299	GNPTG, UNKL
					chr3_41089624		41089624	0.457	1.24825e-05	0.0225374	JMJD8, WDR24, STUB1
OR6N2	MS-CR	-1.13358	4.98e-13	4.54e-12	chr4_91418919	4	91418919	0.203	2.87292e-06	0.0488214	MNDA, LOC100154852, LOC100156073
	MS-VS	-1.08107	3.25191e-11	2.65133e-09
CPZ	MS-CR	1.02278	3.96e-08	1.59e-07	rs3471837845	8	2719345	0.167	6.97684e-06	0.0223858	ACOX3
					rs713989296		2750819	0.152	6.36478e-06
					rs694136131		2755640
					rs338891226		2755657
					rs324335803		2755678	0.167	6.97684e-06
					rs330532123		2755685
	MS-VS	1.08481	1.15822e-07	1.47218e-06	rs3471837845		2719345	0.167	6.97684e-06
					rs713989296		2750819	0.152	6.36478e-06
					rs694136131		2755640
					rs338891226		2755657
					rs324335803		2755678	0.167	6.97684e-06
					rs330532123		2755685
